# Supplementary material for: Change in beak overhangs of cliff swallows over 40 years: Partly a response to parasites?
Source: PLoS One. 2022 Feb 22;17(2):e0263422. doi: 10.1371/journal.pone.0263422 (PMC8863248; doi:10.1371/journal.pone.0263422)
Supplement: S1 Data — (XLSX) [file pone.0263422.s001.xlsx]

## Sheet: Sheet1
Nest	Hook	LayDate	Bugs	Clutch	Day17	Colony	Suc17					Nest = nest no.
2	0	22	0	4	4	11	Y					Hook = extent of beak hook
4	0	22	1	4	4	11	Y					LayDate=date first egg laid (1 = 1 May)
5	1	23	0	4	4	11	Y					Bugs=number of swallow bugs counted on nest
8	1	22	0	4	3	11	Y					Clutch=number of eggs in nest
14A	0	25	0	4	3	11	Y					Day17=number of nestlings alive at day 17
11	1	22	17	4	0	11	N					Colony=colony site
13A	1	23	3	4	0	11	N					Suc17=whether a nest had nestlings at day 17 (yes/no)
12B	0	30	12	3	0	11	N
12A	0	31	16	1	0	11	N
15	0	22	2	4	3	11	Y
150	0	25	4	3	0	11	N
163	0	24	21	3	0	11	N
12	0	26	0	3	0	11	N
16A	0	27	1	3	0	11	N
102	0	23	11	5	0	11	N
23	0	22	25	5	0	11	N
22A	0	27	15	3	0	11	N
76	1	24	5	4	0	11	N
80A	1	27	1	3	3	11	Y
69	0	24	8	3	3	11	Y
69A	0	22	0	4	4	11	Y
89	0	28	16	3	0	11	N
86	1	25	1	4	4	11	Y
87	0	22	54	4	4	11	Y
88	1	26	1	3	1	11	Y
67A	1	24	2	4	0	11	N
67B	0	26	0	3	0	11	N
68A	1	21	5	3	3	11	Y
68B	1	24	3	4	2	11	Y
68C	0	34	4	3	0	11	N
69C	1	27	4	3	0	11	N
69E	1	25	0	3	3	11	Y
160A	0	21	2	4	4	11	Y
152	0	23	2	4	3	11	Y
147A	1	23	0	4	3	11	Y
145	0	19	8	3	3	11	Y
146A	1	24	4	4	4	11	Y
146B	1	23	0	4	3	11	Y
157	1	20	0	4	3	11	Y
143	0	24	3	4	4	11	Y
140	1	17	0	5	4	11	Y
141A	0	25	1	3	3	11	Y
136	1	23	0	2	2	11	Y
120	1	27	1	4	1	11	Y
L38	1	55	0	3	3	2	Y
L40	0	56	0	3	2	2	Y
L39	0	56	0	4	4	2	Y
L37	0	57	0	4	0	2	N
L34	1	55	0	5	2	2	Y
L31	0	58	0	3	2	2	Y
L30	0	56	0	3	3	2	Y
L36	1	57	0	3	2	2	Y
L33	0	63	0	3	2	2	Y
L22	0	57	0	3	2	2	Y
L21	1	56	2	3	0	2	N
L20	1	55	3	4	0	2	N
L18	1	54	0	4	0	2	N
L16	1	57	0	3	1	2	Y
L17	0	59	0	4	0	2	N
L19	0	56	1	3	3	2	Y
L76	1	54	3	2	0	2	N
L73	1	58	0	3	0	2	N
L70	0	58	0	3	3	2	Y
L79	0	58	0	3	3	2	Y
L72	0	55	0	4	0	2	N
L67	0	55	2	4	3	2	Y
L78	0	57	0	3	3	2	Y
L77	1	57	0	3	1	2	Y
L69	0	56	0	4	3	2	Y
L53	0	58	0	3	0	2	N
L49	0	59	0	3	0	2	N
99	0	60	1	4	0	2	N
L60	0	58	0	2	0	2	N
100	0	59	0	3	0	2	N
97	0	55	2	4	0	2	N
L59	0	55	0	4	0	2	N
170	0	46	0	1	0	96	N
168	0	40	0	1	0	96	N
169	1	46	0	3	0	96	N
162	1	35	0	4	0	96	N
161	1	36	0	3	0	96	N
166	0	39	0	3	0	96	N
165	1	44	0	3	0	96	N
211	1	33	0	3	0	96	N
141	1	38	0	3	0	96	N
140	1	40	2	3	0	96	N
192	1	43	0	3	0	96	N
193	1	37	2	3	0	96	N
143	0	40	0	3	0	96	N
153	0	26	2	5	2	96	Y
156	0	39	2	2	0	96	N
139	1	38	0	3	0	96	N
A11	0	37	1	3	3	96	Y
A8	0	36	0	2	2	96	Y
A6	1	36	0	2	2	96	Y
134	1	40	0	2	0	96	N
223	1	35	0	4	0	96	N
151	0	30	0	3	0	96	N
190	0	40	2	4	0	96	N
188	0	39	1	3	0	96	N
A12	1	37	2	3	3	96	Y
189	0	38	1	3	0	96	N
133	1	38	0	3	0	96	N
148	0	33	0	4	0	96	N
212	0	36	3	3	0	96	N
146	0	35	2	4	0	96	N
159	0	34	0	4	0	96	N
167	0	38	0	3	0	96	N
189	1	29	3	4	3	SB	Y
206	1	37	2	3	3	SB	Y
198	1	30	0	4	3	SB	Y
211	0	35	1	3	2	SB	Y
195	0	33	0	4	4	SB	Y
196	1	31	1	3	1	SB	Y
197	0	32	1	4	4	SB	Y
186	0	36	0	3	2	SB	Y
193	0	35	0	4	3	SB	Y
155A	0	23	9	5	3	SB	Y
187	0	30	1	2	2	SB	Y
209	0	35	1	4	4	SB	Y
201	0	29	0	4	4	SB	Y
204	0	28	0	3	2	SB	Y
207	0	32	1	3	3	SB	Y
208	1	32	0	4	3	SB	Y
202	0	36	0	3	3	SB	Y
201	1	29	0	4	4	SB	Y
135	0	29	0	3	3	SB	Y
144	1	24	2	3	3	SB	Y
134	0	27	0	3	3	SB	Y
213	1	31	0	3	2	SB	Y
66	0	23	2	5	4	SB	Y
63	0	31	0	3	3	SB	Y
60	1	24	0	4	4	SB	Y
54	0	26	0	4	4	SB	Y
51	0	23	1	3	3	SB	Y
50	1	20	1	5	4	SB	Y
132	0	34	1	4	4	SB	Y
140	1	30	0	3	3	SB	Y
56	0	28	0	5	1	SB	Y
58	1	28	2	3	3	SB	Y
131	1	34	0	3	3	SB	Y
64	0	34	5	3	2	SB	Y
190	0	25	15	5	4	86	Y
191	0	22	7	4	3	86	Y
146	0	18	9	4	3	86	Y
5	0	25	17	4	0	86	N
143	0	18	0	5	5	86	Y
189	0	19	3	5	5	86	Y
142	1	20	1	4	4	86	Y
202	1	19	1	4	4	86	Y
203	1	31	8	3	3	86	Y
157	0	18	0	5	4	86	Y
205	1	25	8	4	3	86	Y
194	0	23	8	4	4	86	Y
197	1	24	2	4	4	86	Y
76	1	36	1	4	3	86	Y
180A	1	28	0	3	2	86	Y
165	0	21	0	4	4	86	Y
13	0	23	3	3	3	86	Y
177	1	22	0	3	3	86	Y
199	0	22	1	4	4	86	Y
20A	0	21	1	4	4	86	Y
171	0	21	2	4	4	86	Y
167	0	23	1	4	4	86	Y
160	0	16	2	4	4	86	Y
156	1	24	3	4	4	86	Y
146	1	18	9	4	3	86	Y
120	0	29	5	3	2	86	Y
13	0	23	3	3	3	86	Y
195	0	23	3	3	3	86	Y
161	0	18	1	5	5	86	Y
184	0	22	0	4	4	86	Y
140	1	22	4	4	3	86	Y
115	1	24	2	4	4	86	Y
1	0	24	1	3	3	86	Y
183	1	23	4	3	3	86	Y
191	1	22	7	4	3	86	Y
6	0	25	5	4	4	86	Y
144	0	18	1	4	4	86	Y
24	0	24	0	3	3	86	Y
19	1	29	2	3	3	86	Y
199	0	22	1	4	4	86	Y
80	1	30	0	2	1	86	Y
182	0	18	0	4	2	86	Y
27	1	23	0	4	4	86	Y
28	0	28	0	4	3	86	Y
179	0	18	4	4	4	86	Y
21	0	28	4	3	3	86	Y
20A	0	21	1	4	4	86	Y
176	0	21	1	4	4	86	Y
