# Supplementary material for: Change in beak overhangs of cliff swallows over 40 years: Partly a response to parasites?
Source: PLoS One. 2022 Feb 22;17(2):e0263422. doi: 10.1371/journal.pone.0263422 (PMC8863248; doi:10.1371/journal.pone.0263422)
Supplement: S2 Data — (XLSX) [file pone.0263422.s002.xlsx]

## Sheet: Sheet1
Sex	Fumigated	ColSize	Year	Hook	Volcm3	Billwidth	Wingleng					Sex=male or female
m	N	600	1985	1	16.9578	0.468	4.15					Fumiagted=whether site was fumigated or not (yes/no)
m	Y	456	1985	1	16.0551	0.496	4.265					Colsize=number of nests at site where bird was found
m	N	500	1996	0	17.134	0.442	4.573					Hook=beak overhang score
m	N	500	1996	2	16.8373	0.483	4.381					Volcm3=head volume (see Wagnon and Brown 2020)
m	N	500	1996	2	14.3898	0.464	4.421					Billwidth=width of bill at gape
m	N	500	1996	1	17.052	0.431	4.308					Wingleng=unflattened right wing length from shoulder to tip of longest primary
m	N	500	1996	1	16.8246	0.477	4.226
m	N	500	1996	1	16.2169	0.481	4.148
m	N	500	1996	2	14.4606	0.442	4.156
m	N	500	1996	2	17.9465	0.472	4.295
m	N	500	1996	2	17.7153	0.433	4.083
m	N	750	1996	1	15.6992	0.412	4.179
m	N	750	1996	2	14.5213	0.429	4.158
m	N	750	1996	2	16.0746	0.44	4.182
m	N	750	1996	2	15.234	0.411	4.25
m	N	750	1996	1	17.5248	0.424	4.26
m	N	750	1996	1	18.2543	0.419	4.219
m	N	750	1996	2	17.3242	0.475	4.453
m	N	750	1996	1	17.4719	0.457	4.463
m	N	750	1996	2	16.1795	0.452	4.267
m	N	750	1996	0	14.7401	0.415	4.206
m	N	750	1996	2	13.4099	0.44	4.419
m	N	750	1996	2	17.0192	0.439	4.293
m	N	750	1996	2	17.6429	0.439	4.364
m	N	750	1996	1	16.3651	0.425	4.179
m	N	750	1996	1	15.0002	0.448	4.439
m	N	750	1996	1	14.8155	0.348	4.102
m	N	750	1996	1	11.9706	0.412	4.268
m	N		1996	1	20.2338	0.407	4.329
m	N	750	1996	1	18.0756	0.404	4.469
m	N	45	1996	2	20.2478	0.385	4.337
m	N	750	1996	2	16.1835	0.43	4.144
m	N	750	1996	2	14.3321	0.438	4.233
m	N	750	1996	2	17.3661	0.437	4.283
m	N	750	1996	1	12.1356	0.471	4.408
m	N	750	1996	2	16.2851	0.425	4.278
m	N	200	1984	1	21.6874	0.47	4.4
m	N	425	1984	1	22.946	0.474	4.482
m	N	425	1984	0	22.7874	0.46	4.365
m	N	200	1984	0	19.5905	0.38	4.398
m	N	300	1984	0	22.3834	0.475	4.298
m	Y	345	1984	0	19.7126	0.493	4.171
m	Y	345	1984	0	15.0436	0.435	4.098
m	Y	345	1984	1	17.8384	0.462	4.37
m	Y	140	1986	1	22.6857	0.463	4.119
m	N	375	1996	1	16.4183	0.388	4.448
m	Y	200	1996	2	17.1993	0.413	4.102
m	Y	200	1996	1	13.7914	0.386	4.251
m	N	200	1996	2	13.4259	0.45	4.337
m	N	200	1996	1	14.8953	0.469	4.092
m	N	200	1996	2	17.1533	0.44	4.248
m	N	200	1996	2	16.8408	0.499	4.399
m	N	200	1996	2	14.9705	0.453	4.415
m	N	200	1996	2	16.7554	0.465	4.271
m	N	200	1996	1	14.4933	0.452	4.22
m	N	100	1996	1	17.1097	0.446	4.376
m	N	100	1996	2	16.5145	0.431	4.183
m	N	100	1996	2	19.5158	0.454	4.417
m	N		1996	1	18.6214	0.447	4.271
m	N		1996	1	18.2834	0.449	4.366
m	N	750	1996	1	17.2661	0.453	4.331
m	N	750	1996	2	16.2532	0.454	4.419
m	N	750	1996	0	16.7827	0.431	4.498
m	N	750	1996	1	15.2426	0.403	4.327
m	N	750	1996	1	17.108	0.485	4.375
m	N	750	1996	1	13.2002	0.405	4.408
m	N	750	1996	2	12.4653	0.439	4.345
m	N	75	1996	1	19.3708	0.468	4.477
m	N	275	1996	2	16.8791	0.503	4.334
m			1996	2	11.4542	0.412	4.336
m			1996	1	13.9051	0.401	4.247
m			1996	0	11.2841	0.415	4.25
m			1996	1	13.1139	0.469	4.358
m			1996	1	13.3604	0.446	4.34
m			1996	1	15.8169	0.406	4.352
m	N	100	1996	2	13.8719	0.445	4.319
m	N	100	1996	1	11.5303	0.472	4.366
m	N	300	1996	2	16.3075	0.43	4.265
m	N	300	1996	1	17.4938	0.445	4.289
m	N	300	1996	2	14.4175	0.413	4.389
m	N	300	1996	1	17.0303	0.473	4.423
m	N	300	1996	2	14.65	0.4	4.243
m	N	300	1996	1	14.0917	0.398	4.423
m	N	70	1996	2	18.5854	0.438	4.272
m	N	1000	1996	2	14.9823	0.449	4.361
m	N	1000	1996	2	15.7473	0.406	4.395
m	N	1000	1996	0	16.9222	0.423	4.208
m	N	1000	1996	2	16.5524	0.416	4.307
m	N	1000	1996	1	15.3586	0.399	4.356
m	N	1000	1996	1	16.2699	0.42	4.186
m	N	1000	1996	2	12.4747	0.439	4.215
m	N	1000	1996	2	15.5954	0.46	4.402
m	N	1000	1996	1	16.4011	0.456	4.435
m	N	1000	1996	1	12.8564	0.416	4.284
m	N	1000	1996	1	14.8836	0.417	4.375
m	N	1000	1996	2	12.8237	0.422	4.354
m	N	1000	1996	1	14.9711	0.425	4.436
m	N	1000	1996	2	14.3224	0.443	4.265
m	N	1000	1996	1	12.9369	0.445	4.321
m	N	1000	1996	2	11.4016	0.378	4.28
m	N	1000	1996	1	18.1425	0.392	4.28
m	N	1000	1996	1	15.7922	0.376	4.279
m	N	1000	1996	1	14.7696	0.389	4.15
m	N	1000	1996	1	13.7085	0.395	4.18
m	N	1000	1996	0	12.4209	0.36	4.329
m	N	1000	1996	2	14.43	0.455	4.343
m	N	1000	1996	2	12.5802	0.399	4.553
m	N	1000	1996	2	14.8491	0.432	4.482
m	N	1000	1996	1	12.468	0.431	4.23
m	N	800	1996	1	13.7694	0.382	4.219
m	N	800	1996	2	15.9667	0.431	4.206
m	N	800	1996	2	10.9831	0.435	4.369
m	N	800	1996	2	14.6061	0.428	4.174
m	N	800	1996	1	14.2635	0.408	4.244
m	N	800	1996	2	15.9023	0.443	4.234
m	N	800	1996	1	12.8198	0.422	4.319
m	N	800	1996	1	14.7278	0.387	4.267
m	N	800	1996	2	17.1004	0.369	4.508
m	N	800	1996	2	16.4892	0.439	4.364
m	N	800	1996	1	12.8776	0.409	4.354
m	N	800	1997	2	16.3973	0.431	4.278
m	N	800	1996	2	11.1874	0.406	4.216
m	N	800	1996	1	13.029	0.396	4.42
m	N	500	1996	2	17.4176	0.458	4.379
m	N	500	1996	1	17.6803	0.449	4.356
m	N	500	1996	1	15.6159	0.438	4.209
m	N	500	1996	0	16.5452	0.434	4.331
m	N	500	1996	2	16.4253	0.447	4.391
m	N	500	1996	2	15.658	0.442	4.309
m	N	500	1996	1	14.6463	0.441	4.452
m	N	500	1996	1	17.944	0.48	4.257
m	N	500	1996	2	17.8156	0.463	4.368
m	N	500	1996	1	15.6055	0.429	4.323
m	N	500	1996	1	18.4958	0.44	4.434
m	N	500	1996	2	16.1448	0.468	4.319
m	N	500	1996	1	15.6919	0.452	4.367
m	N	500	1996	2	15.9678	0.45	4.26
m	N	500	1996	2	14.2532	0.42	4.396
m	N	500	1996	2	16.1165	0.431	4.3
m	N	500	1996	1	16.3651	0.444	4.265
m	N	500	1996	2	16.1401	0.464	4.064
m	N	500	1996	2	16.1298	0.462	4.458
m	N	500	1996	2	17.0583	0.455	4.381
m	N	500	1996	1	17.5239	0.441	4.294
m	N	500	1996	2	16.189	0.433	4.281
m	N	400	1996	1	12.4625	0.412	4.299
m	N	400	1996	2	14.0411	0.397	4.174
m	N	400	1996	2	10.8701	0.371	4.355
m	N	400	1996	2	14.739	0.388	4.273
m	N	400	1996	1	14.0932	0.39	4.369
m	N	400	1996	2	15.0389	0.416	4.312
m	N	400	1996	1	16.2706	0.462	4.205
m	N	400	1996	2	15.7816	0.427	4.269
m	N	400	1996	1	16.2464	0.424	4.104
m	N	400	1996	2	14.2871	0.456	4.29
m	N	400	1996	2	15.8505	0.413	4.115
m	N	400	1996	2	14.7834	0.459	4.321
m	N	400	1996	2	14.9389	0.415	4.278
m	N	10	1996	2	19.9465	0.469	4.326
m	N	10	1996	1	21.886	0.448	4.268
m	N	10	1996	1	16.1595	0.376	4.179
m	N	10	1996	1	18.0146	0.373	4.338
m	Y	1460	2005	1	15.5952	0.448	4.347
m	Y	1435	2003	2	17.6134	0.479	4.368
m	Y	1100	2002	1	14.5742	0.473	4.242
m	N	500	2004	1	15.8554	0.43	4.18
m	N	700	2002	2	16.8114	0.42	4.262
m	Y	955	2001	2	16.7677	0.498	4.335
m	N	500	2004	2	15.9761	0.417	4.344
m	N	175	2000	1	19.476	0.472	4.291
m	Y	110	2002	0	13.9367	0.404	4.405
m	N	500	2004	1	15.99	0.408	4.318
m	N	500	2004	1	17.8481	0.488	4.3
m	Y	1100	2002	1	14.9653	0.477	4.269
m	Y	1500	2003	2	16.7291	0.421	4.356
m	N	500	2000	1	18.0077	0.439	4.356
m	N	1000	2000	1	17.4537	0.455	4.284
m	Y	825	2000	1	19.7586	0.456	4.311
m	Y	1535	2004	0	14.9417	0.415	4.357
m	Y	1100	2002	1	17.1646	0.496	4.487
m	Y	1005	1998	0	10.4163	0.483	4.355
m	N	25	1996	1	16.7341	0.46	4.28
m	N	25	1996	1	19.813	0.518	4.47
m	N	25	1996	2	18.0073	0.438	4.39
m	N	25	1996	1	17.605	0.445	4.457
m	N	75	1996	2	14.9062	0.394	4.484
m	N		1996	2	16.6417	0.388	4.454
m	Y	465	2012	2	17.4601	0.412	4.23
m	N	796	2013	1	19.3376	0.453	4.321
m	N	500	2011	2	17.7377	0.409	4.267
m	N	250	1996	1	15.841	0.428	4.291
m	Y	176	2011	2	20.7269	0.406	4.047
m	N	900	2012	1	17.5361	0.427	4.308
m	N	375	2009	2	19.3514	0.4	4.31
m	N	375	2009	2	17.8617	0.405	4.362
m	Y	1500	2000	1	17.1388	0.47	4.383
m	N	475	2001	2	17.2112	0.465	4.134
m	Y	1535	2004	1	16.0951	0.435	4.208
m	N	300	1996	1	16.9595	0.415	4.315
m	N	200	1996	2	16.8166	0.422	4.228
m	Y	1500	1996	1	14.0383	0.362	4.019
m			1996	1	13.657	0.372	4.123
m	Y	1500	1996	1	14.398	0.457	4.479
m	N	500	1996	1	17.2618	0.436	4.385
m	Y	1500	1996	1	15.4703	0.455	4.255
m	Y	1500	1996	1	14.9761	0.426	4.241
m	Y	1500	1996	2	14.6529	0.398	4.203
m	N	750	1996	2	16.6088	0.453	4.406
m	Y	1500	1996	1	13.0748	0.407	4.273
m	N	500	1996	2	17.5793	0.392	4.062
m	Y	1500	1996	1	14.9673	0.449	4.264
m	Y	1500	1996	1	13.3645	0.402	4.131
m	Y	1500	1996	2	15.3947	0.412	4.369
m	N	800	1996	2	15.8198	0.373	4.21
m	Y	1500	1996	2	18.2555	0.387	4.174
m	Y	1500	1996	2	14.1826	0.432	4.249
m	Y		1996	2	20.5086	0.452	4.406
m	N	200	1996	1	16.4704	0.398	4.259
m	N	250	1996	1	19.168	0.476	4.26
m	N	500	1996	1	16.7214	0.387	4.451
m	N	800	1996	0	13.586	0.373	4.211
m	N	200	1996	1	21.9253	0.382	4.268
m	Y	1500	1996	0	17.2172	0.396	4.356
m	Y	1500	1996	2	18.1568	0.438	4.251
m	N	200	1996	1	19.7274	0.475	4.188
m	N	800	1996	1	15.6272	0.401	4.429
m	N	750	1996	2	13.9731	0.412	4.33
m	N	300	1996	0	14.6993	0.392	4.169
m	N	300	1996	2	15.435	0.427	4.302
m	N	450	1996	2	12.3103	0.398	4.162
m	N	350	1995	1	18.0242	0.481	4.381
m	N	200	1996	2	16.9112	0.445	4.343
m	Y	1500	1996	1	14.0885	0.394	4.26
m	N	200	1996	2	15.4298	0.419	4.269
m	N	200	1996	1	14.786	0.397	4.27
m	N	500	1996	2	11.7158	0.435	4.232
m			1995	2	14.8721	0.432	4.28
m	N	450	1996	2	14.158	0.394	4.169
m	N	750	1996	0	18.9546	0.41	4.282
m	N	600	1996	1	16.791	0.443	4.251
m	N	500	1996	2	16.2663	0.437	4.251
m	Y	1700	1995	1	18.8584	0.432	4.429
m	Y	1500	1996	0	12.4514	0.429	4.267
m	N	200	1996	2	17.1201	0.461	4.368
m	N	800	1996	2	12.6232	0.407	4.288
m	N	500	1996	2	17.2081	0.457	4.347
m	N	450	1996	0	15.9245	0.409	4.169
m	N	300	1996	2	13.0371	0.376	4.247
m	N	28	1996	1	18.1973	0.448	4.313
m	N	800	1996	1	13.7299	0.381	4.277
m	N	500	1996	1	16.2814	0.419	4.449
m	N	400	1996	1	12.481	0.41	4.277
m	N	20	1996	2	17.6242	0.473	4.34
m	N	500	1996	1	12.8369	0.439	4.358
m	N	200	1996	2	13.9379	0.37	4.222
m	N		1996	1	16.6846	0.412	4.246
m	N	800	1996	2	11.4931	0.359	4.241
m	N	500	1996	1	14.6578	0.455	4.319
m	Y	1500	1996	1	14.8589	0.409	4.26
m	N	200	1996	2	13.5548	0.435	4.36
m	N	100	1996	1	14.7463	0.484	4.243
m	N	500	1996	1	14.4812	0.433	4.263
m	N	1000	2000	1	18.2718	0.463	4.439
m	N	200	1996	1	15.7653	0.473	4.301
m	N	800	1996	2	15.4291	0.372	4.255
m	N	25	1996	1	15.7215	0.424	4.28
m	N	1550	1996	1	13.3443	0.445	4.146
m	N	600	1996	1	15.6065	0.411	4.399
m	N	25	1996	2	17.1253	0.522	4.22
m			1996	2	13.5239	0.392	4.39
m	N	360	1996	1	12.7558	0.456	4.265
m	N	450	1996	2	16.8233	0.454	4.248
m	N	300	1996	2	13.2711	0.351	4.14
m	N	500	1996	0	15.5457	0.443	4.283
m	N	500	1996	1	11.3998	0.492	4.33
m	N	300	1996	2	15.5354	0.402	4.202
m	N	800	1996	1	11.5538	0.43	4.535
m	Y	1500	1996	1	16.2186	0.446	4.33
m	N	1000	1996	1	11.8146	0.402	4.257
m	Y	1500	1996	2	14.8537	0.427	4.31
m	N	10	1996	2	21.0747	0.436	4.269
m	Y	1500	1996	2	14.8531	0.382	4.41
m	N	500	1996	2	18.6873	0.487	4.208
m	N	600	1996	1	15.1692	0.461	4.215
m	N	25	1996	2	17.0174	0.488	4.474
m	N	200	1996	2	20.6476	0.406	4.384
m	N	750	1996	2	15.6539	0.42	4.09
m	N	450	1996	2	13.3216	0.396	4.462
m	N	450	1996	1	12.0648	0.425	4.263
m	N	500	1996	1	14.6942	0.4	4.345
m	Y	1500	1996	2	16.7852	0.373	4.393
m	N	670	1994	0	16.6371	0.441	4.241
m	N	100	1996	2	17.5172	0.469	4.102
m	N	500	1996	1	16.604	0.479	4.315
m	N	2000	1992	1	14.3913	0.381	4.104
m	N	1300	1992	0	13.3685	0.425	4.395
m	N	200	1996	1	14.7855	0.462	4.387
m	N	500	1996	1	14.4653	0.42	4.347
m	N	800	1996	1	14.9981	0.432	4.304
m	Y	1500	1992	0	17.7681	0.406	4.298
m	N	750	1996	1	16.3232	0.44	4.243
m	N	500	1996	1	15.974	0.429	4.092
m	N	800	1996	2	14.9567	0.437	4.286
m	N	57	1994	1	20.1077	0.419	4.367
m	N	275	1996	1	15.1991	0.431	4.284
m	N	800	1996	2	15.1171	0.452	4.424
m	N	300	1996	1	16.5006	0.421	4.357
m	N	500	1996	2	15.0524	0.447	4.392
m	N	85	1992	1	18.2955	0.403	4.225
m	N	800	1996	2	16.3604	0.437	4.421
m	N	670	1994	0	16.8546	0.42	4.354
m	N	275	1996	1	14.2567	0.431	4.448
m	N	45	1996	1	20.3884	0.417	4.19
m	N	300	1996	2	14.7884	0.4	4.246
m	N	500	1996	1	17.9344	0.458	4.363
m	N	3000	1992	1	17.321	0.382	4.359
m	N	3000	1992	1	16.041	0.382	4.349
m	N	1000	1996	2	13.6665	0.414	4.406
m	Y	1500	1999	0	12.8294	0.484	4.287
m	N	350	1997	2	17.1937	0.438	4.147
m	N	800	1996	2	14.4718	0.396	4.155
m	Y	1400	1988	0	17.4867	0.472	4.297
m	N	500	1988	0	15.5666	0.47	4.279
m	N	500	1988	1	18.4543	0.497	4.117
m	Y	75	1986	1	19.0423	0.421	4.343
m	Y		1986	1	21.0799	0.5	4.355
m	Y		1986	1	24.1047	0.391	4.207
m	N	200	1996	2	15.4222	0.407	4.329
m	N	800	1996	1	11.6351	0.394	4.388
m			1996	1	14.7392	0.37	4.24
m	N	500	1996	2	13.3732	0.419	4.459
m	Y	750	1986	2	18.842	0.493	4.363
m	Y	2200	1989	1	13.8571	0.431	4.243
m	N	125	1989	0	22.3259	0.494	4.206
m	Y		1986	0	20.6483	0.492	4.348
m	N	300	2006	2	16.6441	0.465	4.237
m	N	2000	2007	1	14.2306	0.447	4.224
m	Y	1770	2008	1	18.4352	0.379	4.341
m	N	105	2007	1	16.359	0.476	4.231
m	N	345	2018	1	13.7827	0.462	4.329
m	Y	120	2018	2	21.9553	0.483	4.329
m	Y	490	2018	2	21.0387	0.497	4.353
m	Y	53	2018	1	19.4537	0.382	4.173
m	N	22	2018	2	19.0415	0.437	4.362
m	Y	1325	2006	1	18.2535	0.469	4.24
m	N	110	2006	2	17.069	0.475	4.204
m	N	500	2004	0	14.6488	0.419	4.232
m	N	500	2004	1	16.8815	0.447	4.397
m	Y	1810	2005	1	15.2149	0.449	4.25
m	Y	1810	2005	1	14.4987	0.366	4.375
m	N	400	2004	2	17.7073	0.5	4.396
m	N	1150	2005	1	16.0147	0.433	4.456
m	N	2000	2007	2	18.6977	0.467	4.279
m	N	500	2004	1	18.141	0.451	4.273
m	N	1300	2003	1	16.7027	0.458	4.24
m	Y	1435	2003	2	16.5886	0.458	4.315
m	Y	1100	2002	2	15.551	0.448	4.259
m	Y	160	2001	2	19.1769	0.496	4.3
m	N	90	2001	2	18.5871	0.444	4.192
m	N	275	2002	2	18.2212	0.475	4.104
m	N	400	2004	0	15.1689	0.512	4.213
m	N	300	2002	1	19.3127	0.478	4.225
m	N	450	2017	2	19.3507	0.466	4.308
m	N	450	2017	1	17.445	0.486	4.223
m	Y	970	2017	1	17.8127	0.43	4.368
m	N	25	2007	1	17.6056	0.458	4.162
m	N	1200	2016	1	15.4792	0.445	4.022
m	N	1550	1996	2	16.1405	0.46	4.431
m	N	1550	1996	2	15.3109	0.49	4.194
m	N	1550	1996	1	18.6724	0.411	4.434
m	N	317	2015	1	18.5745	0.465	4.528
m	Y	1790	2015	2	16.736	0.402	4.248
m	Y	150	1999	2	19.8046	0.452	4.175
m	Y	1400	2007	2	17.0948	0.409	4.349
m	N	500	1996	1	17.7276	0.473	4.295
m	N	500	1996	2	15.0189	0.445	4.43
m	N	20	1996	2	14.2554	0.432	4.439
m	N	20	1996	1	16.048	0.425	4.264
m	N	20	1996	1	14.493	0.412	4.341
m	N	20	1996	1	16.0998	0.449	4.32
m	N	450	1996	1	16.5599	0.427	4.318
m	N	450	1996	1	17.321	0.419	4.404
m	N	450	1996	1	11.7168	0.44	4.106
m	N	450	1996	1	12.7345	0.404	4.218
m	N	450	1996	2	15.9549	0.417	4.254
m	N	45	1996	0	20.0332	0.437	4.465
m	N	450	1996	1	18.1994	0.384	4.295
m	N	90	1996	1	22.3377	0.432	4.476
m	N	450	1996	2	10.7399	0.414	4.32
m	N	450	1996	2	14.4564	0.46	4.315
m	N	450	1996	2	10.3326	0.443	4.293
m	N	450	1996	2	15.2246	0.439	4.259
m	N	450	1996	1	15.5853	0.439	4.289
m	N	450	1996	2	16.4065	0.407	4.168
m	N	450	1996	2	13.2863	0.403	4.153
m	N	450	1996	1	13.6216	0.407	4.382
m	N	450	1996	0	12.6333	0.427	4.308
m	N	450	1996	1	11.316	0.436	4.425
m	N	360	1996	1	15.4641	0.426	4.307
m	N	360	1996	0	16.9362	0.468	4.344
m	N	360	1996	1	17.1822	0.465	4.429
m	N	360	1996	2	14.5409	0.426	4.354
m	N	360	1996	1	16.8322	0.459	4.219
m	Y	1500	1996	2	16.5869	0.437	4.274
m	Y	1500	1996	2	11.116	0.392	4.329
m	Y	1500	1996	1	11.6668	0.369	4.491
m	Y	1500	1996	1	15.935	0.43	4.453
m	Y	1500	1996	2	14.0827	0.396	4.324
m	Y	1500	1996	2	17.3689	0.421	4.297
m	Y	1500	1996	2	13.8183	0.407	4.239
m	N	500	1996	2	16.7939	0.454	4.123
m	N	500	1996	1	12.4511	0.406	4.32
m	N	500	1996	2	13.7697	0.416	4.247
m	N	500	1996	2	12.2663	0.392	4.307
m	N	500	1996	0	15.2607	0.439	4.319
m	N	500	1996	1	13.4932	0.4	4.336
m	N	500	1996	2	17.0178	0.442	4.597
m	N	500	1996	2	14.6616	0.447	4.316
m	N	500	1996	2	16.4972	0.451	4.49
m	N	500	1996	2	19.0949	0.414	4.243
m	N	500	1996	1	15.8408	0.452	4.268
m	N	500	1996	2	15.9549	0.434	4.344
m	N	500	1996	0	17.1285	0.398	4.325
m	N	500	1996	2	15.9791	0.464	4.266
m	N	500	1996	2	14.5816	0.446	4.292
m	N	500	1996	2	13.9654	0.435	4.012
m	N	500	1996	2	14.5976	0.417	4.377
m	N	500	1996	2	15.3512	0.43	4.392
m	N	500	1996	2	17.3433	0.433	4.275
m	N	500	1996	2	18.1729	0.457	4.367
m	N	500	1996	2	16.0024	0.484	4.173
m	N	600	1996	1	16.3875	0.425	4.386
m	N	600	1996	1	15.6256	0.398	4.311
m	N	600	1996	2	14.1123	0.445	4.315
m	N	600	1996	1	13.8143	0.4	4.309
m	N	600	1996	1	16.2195	0.433	4.342
m	N	600	1996	2	13.1691	0.402	4.219
m	N	600	1996	1	14.1781	0.412	4.368
m	N	600	1996	2	16.3298	0.454	4.296
m	N	600	1996	1	14.2101	0.437	4.38
m	N	600	1996	1	12.0222	0.406	4.342
m	N	600	1996	2	14.3843	0.397	4.085
m	N	600	1996	2	14.9286	0.476	4.386
m	N	600	1996	1	14.7908	0.424	4.303
m	N	600	1996	1	14.9768	0.407	4.167
m	N	600	1996	1	15.9593	0.449	4.383
m	N	600	1996	1	15.5307	0.409	4.412
m	N	600	1996	1	14.1657	0.385	4.348
m	N	600	1996	2	16.9244	0.44	4.25
m	N	600	1996	2	13.4588	0.421	4.156
m	N	600	1996	2	12.5674	0.366	4.285
m	N	600	1996	1	12.6254	0.402	4.293
m	N	600	1996	2	15.5725	0.438	4.386
m	N	600	1996	2	18.0971	0.428	4.139
m	N	600	1996	2	15.6941	0.421	4.408
m	N	600	1996	1	16.0314	0.436	4.345
m	N	500	1996	2	13.3756	0.442	4.304
m	N	500	1996	2	13.7163	0.415	4.411
m	N	500	1996	2	14.7636	0.477	4.452
m	N	500	1996	0	16.0679	0.467	4.293
m	N	500	1996	1	15.867	0.454	4.375
m	N	500	1996	1	15.5255	0.419	4.246
m	N	500	1996	2	15.395	0.401	4.453
m	N	500	1996	1	16.6894	0.459	4.295
m	N	500	1996	2	16.016	0.437	4.383
m	N	500	1996	2	16.6859	0.469	4.27
m	N	500	1996	2	13.6294	0.427	4.374
m	N	500	1996	2	14.6428	0.379	4.116
m	N	500	1996	1	15.868	0.429	4.095
m	N	500	1996	2	15.1529	0.411	4.162
m	N	500	1996	1	16.2218	0.459	4.263
m	N	500	1996	2	15.7688	0.44	4.386
m	N	500	1996	2	15.6967	0.414	4.284
m	N	1200	2016	0	15.3562	0.435	4.058
m	N	1	2014	1	17.5466	0.403	4.21
m	N	2	2014	0	21.3311	0.376	4.369
m	N	86	2013	2	20.9501	0.466	4.128
m	N	40	2013	2	19.3156	0.414	4.246
m	N	235	2008	1	19.0584	0.412	4.193
m	Y	1765	2011	1	15.9447	0.356	4.132
m	Y	1765	2011	1	17.7086	0.369	4.122
m	N	125	2010	2	20.0208	0.424	4.474
m	N	900	2012	2	17.4085	0.431	4.245
m	Y	1575	2012	1	18.1458	0.404	4.246
m	Y	1770	2008	1	17.9933	0.407	4.249
m	N	440	2010	1	19.168	0.436	4.278
m	N	51	2007	2	20.5532	0.462	4.369
m	N	175	2008	1	16.8185	0.433	4.083
m	N	500	2008	1	18.2442	0.498	4.427
m	N	575	2004	1	16.6714	0.438	4.14
m	N	575	2004	0	11.9904	0.427	4.27
m	N	575	2004	2	16.9785	0.447	4.224
m	N	575	2004	2	16.3088	0.441	4.203
m	N	575	2004	0	13.6278	0.429	4.313
m	N	575	2004	1	18.0834	0.47	4.328
m	Y	1460	2005	1	16.4698	0.482	4.257
m	N	425	2005	1	19.9045	0.494	4.115
m	N	1600	2004	2	17.3287	0.46	4.332
m	N	575	2004	2	15.2807	0.454	4.239
m	N	100	2004	2	15.6635	0.45	4.273
m	N	100	2004	2	15.3004	0.455	4.256
m	N	500	2004	1	15.0769	0.454	4.289
m	N	300	2004	1	17.4636	0.452	4.246
m	N	500	2004	2	17.3655	0.465	4.04
m	N	500	2004	2	16.3504	0.439	4.205
m	N	500	2004	2	15.4128	0.437	4.307
m	N	500	2004	2	16.5119	0.443	4.197
m	N	500	2004	1	14.4628	0.459	4.122
m	N	500	2004	1	17.8871	0.458	4.123
m	N	410	2004	1	14.2523	0.4	4.215
m	N	380	2004	1	16.0016	0.472	4.342
m			2003	1	16.6296	0.518	4.278
m	N	360	2004	1	15.2899	0.488	4.246
m	Y	1100	2004	1	18.763	0.46	4.342
m	Y	1435	2003	2	14.1948	0.453	4.225
m	Y	1500	2003	1	17.3424	0.44	4.317
m	N	120	2001	1	17.2793	0.419	4.167
m	N	550	2001	2	17.6643	0.47	4.348
m	Y	150	2000	1	19.4175	0.496	4.306
m	N	285	1999	1	15.423	0.456	4.224
m	N	300	1998	1	17.9134	0.47	4.175
m	Y	245	1998	2	15.1235	0.464	4.158
m	N	1400	1998	1	14.3041	0.468	4.282
m	N	1400	1998	1	17.513	0.442	4.218
m	N	1200	1998	0	16.9144	0.453	4.279
m	N	109	1997	1	17.4239	0.469	4.272
m	N	1800	1995	1	15.7773	0.416	4.297
m	N	85	1992	2	20.0028	0.42	4.226
m	N	850	1992	0	16.4899	0.447	4.398
m	N	850	1992	2	15.4712	0.427	4.218
m	N	850	1992	2	14.0055	0.437	4.374
m	N	850	1992	1	14.3019	0.402	4.15
m	N	850	1992	1	15.3041	0.418	4.399
m	N	2500	1992	0	17.1728	0.464	4.124
m	N	2500	1992	1	17.5384	0.454	4.29
m	N	850	1992	0	12.8142	0.428	4.206
m	N	30	1992	0	22.3915	0.427	4.183
m	Y	1500	1992	1	13.8453	0.386	4.218
m	N	165	1992	1	17.0856	0.4	4.223
m	N	1300	1992	0	16.6116	0.4	4.234
m	N	3000	1992	0	12.3498	0.419	4.387
m	N	1300	1992	1	16.8394	0.439	4.14
m	N	750	1990	0	13.4321	0.468	4.32
m			1989	0	15.9992	0.409	4.186
m			1989	0	15.4402	0.419	4.222
m	N	125	1989	2	20.0171	0.482	4.312
m			1989	1	12.5541	0.301	4.136
m			1988	1	19.0959	0.469	4.343
m			1988	1	19.1737	0.431	4.209
m	Y	203	2017	1	18.799	0.441	4.346
m	Y	203	2017	2	21.0758	0.448	4.383
m			1988	0	19.5776	0.432	4.492
m			1988	0	19.4107	0.51	4.143
m	Y	203	2017	1	16.8435	0.465	4.357
m	Y	203	2017	2	18.1279	0.43	4.552
m			1988	1	17.9344	0.505	4.242
m	Y	203	2017	1	19.1681	0.465	4.493
m			1988	1	15.4967	0.489	4.236
m	Y	68	1988	0	20.8149	0.409	4.219
m	Y	203	2017	1	19.7329	0.454	4.427
m	Y	203	2017	1	17.0851	0.432	4.411
m			1988	0	20.8401	0.444	4.435
m			1988	1	17.182	0.347	4.27
m	Y	203	2017	1	20.3231	0.436	4.296
m	N		1987	2	17.0025	0.462	4.379
m	Y	1100	1987	1	18.0828	0.469	4.343
m	N	339	2017	2	22.2254	0.519	4.38
m	Y	1815	2017	2	16.6664	0.432	4.325
m	N	60	2017	1	17.6149	0.428	4.282
m			1986	1	16.3611	0.435	4.184
m	Y		1986	2	21.513	0.465	3.971
m	N	150	1986	1	19.265	0.467	4.265
m	N	900	2017	2	16.6036	0.437	4.405
m	Y	750	1986	1	15.7286	0.452	4.208
m	N	900	2017	2	15.654	0.464	4.27
m	Y		1986	1	21.0397	0.411	4.21
m	Y	750	1986	1	14.0195	0.442	4.052
m	N	135	2017	1	19.849	0.483	4.395
m	N	135	2017	2	17.6407	0.439	4.332
m	N	145	2017	2	17.6931	0.478	4.378
m	N	145	2017	1	16.7631	0.452	4.346
m	N	180	1983	0	18.4009	0.446	4.306
m	N	180	1983	1	18.0669	0.468	4.287
m	N	120	2017	2	16.3402	0.42	4.414
m	N	180	1983	1	17.257	0.487	4.305
m	N	180	1983	0	15.4716	0.449	4.24
m	N	600	1982	0	19.3041	0.453	4.357
m	N	300	1982	0	15.7162	0.409	4.287
m			1982	2	19.1708	0.423	4.369
m	N	1	2017	2	19.0481	0.464	4.344
f	Y	456	1985	0	18.8503	0.439	4.367
f	N	81	1985	0	23.3092	0.473	4.343
f	Y	456	1985	2	20.1065	0.495	4.386
f	Y	456	1985	0	21.5511	0.452	4.364
f	N	1500	1985	0	16.4155	0.446	4.276
f	N	500	1996	0	17.7407	0.445	4.153
f	N	500	1996	2	17.434	0.478	4.319
f	N	500	1996	1	14.396	0.487	4.264
f	N	500	1996	1	13.175	0.435	4.351
f	N	500	1996	2	16.3305	0.47	4.333
f	N	500	1996	2	12.473	0.428	4.277
f	N	500	1996	2	15.7876	0.434	4.353
f	N	500	1996	2	13.6332	0.401	4.123
f	N		1996	1	14.0378	0.425	4.36
f	N	750	1996	2	15.6566	0.454	4.131
f	N	750	1996	1	14.0225	0.422	4.146
f	N	750	1996	2	17.8905	0.496	4.21
f	N	750	1996	2	17.4006	0.394	4.498
f	N	750	1996	1	13.9441	0.422	4.33
f	N	750	1996	1	13.838	0.447	4.334
f	N	750	1996	1	15.8631	0.501	4.319
f	N	750	1996	2	13.2475	0.424	4.145
f	N	750	1996	2	15.5951	0.442	4.28
f	N	750	1996	2	13.9682	0.458	4.294
f	N	750	1996	1	10.4909	0.368	4.197
f	N	750	1996	2	12.6515	0.426	4.453
f	N	750	1996	2	12.9336	0.363	4.322
f	N	750	1996	2	14.9812	0.36	4.372
f	N	750	1996	2	14.8193	0.404	4.396
f	N	750	1996	1	15.6036	0.47	4.238
f	N	800	1984	0	14.2386	0.426	4.184
f	Y	200	1996	2	14.3751	0.444	4.286
f	Y	200	1996	2	19.141	0.404	4.177
f	Y	200	1996	1	14.4687	0.392	4.2
f	Y	200	1996	1	14.5648	0.405	4.199
f	N	200	1996	2	17.8602	0.429	4.239
f	N	200	1996	2	14.5717	0.409	4.241
f	N	200	1996	2	16.8624	0.403	4.28
f	N	200	1996	2	13.4011	0.412	4.293
f	N	200	1996	2	16.358	0.469	4.102
f	N	200	1996	2	16.4362	0.459	4.303
f	N	200	1996	1	15.7182	0.438	4.309
f	N	200	1996	1	16.7301	0.477	4.316
f	N	100	1996	1	17.4335	0.502	4.267
f	N	100	1996	2	16.4645	0.455	4.262
f	N		1996	1	16.033	0.437	4.185
f	N	750	1996	2	17.7246	0.449	4.258
f	N	750	1996	2	16.9075	0.458	4.318
f	N	750	1996	1	16.515	0.437	4.238
f	N	750	1996	2	16.3964	0.453	4.318
f	N	750	1996	2	11.1979	0.414	4.219
f	N	750	1996	1	12.4066	0.381	4.2
f	N	750	1996	2	12.3535	0.385	4.255
f	N	750	1996	1	12.6492	0.37	4.274
f	N	750	1996	2	14.3848	0.364	4.218
f	N		1996	2	15.565	0.485	4.249
f	N		1996	2	16.1522	0.47	4.219
f	N	75	1996	2	16.9228	0.456	4.493
f	N	275	1996	2	15.0729	0.4	4.343
f	N		1996	1	15.9479	0.42	4.335
f			1996	1	14.8291	0.421	4.268
f			1996	1	12.8466	0.382	4.261
f			1996	2	12.9852	0.407	4.264
f			1996	2	12.0044	0.383	4.161
f			1996	2	17.0758	0.444	4.424
f			1996	1	11.2498	0.4	4.289
f	N	28	1996	2	17.4492	0.454	4.336
f	N	30	1996	0	19.5763	0.426	4.297
f	N	300	1996	1	14.86	0.405	4.445
f	N	300	1996	2	18.135	0.431	4.232
f	N	300	1996	2	16.2739	0.462	4.237
f	N	300	1996	2	13.8026	0.441	4.418
f	N	300	1996	1	15.0363	0.452	4.352
f	N	300	1996	2	12.3465	0.379	4.263
f	N	300	1996	2	11.9149	0.383	4.408
f	N	300	1996	1	13.4521	0.371	4.416
f	N	300	1996	1	12.8206	0.401	4.222
f	N	300	1996	0	12.6564	0.352	4.182
f	N	300	1996	2	11.3178	0.455	4.324
f	N	300	1996	1	14.8967	0.412	4.318
f	N	300	1996	2	15.4642	0.437	4.329
f	N	1000	1996	2	13.8505	0.376	4.48
f	N	1000	1996	2	14.3645	0.452	4.298
f	N	1000	1996	2	15.7394	0.405	4.263
f	N	1000	1996	1	13.1573	0.428	4.15
f	N	1000	1996	2	14.2515	0.478	4.248
f	N	1000	1996	1	13.6448	0.408	4.154
f	N	1000	1996	2	13.6304	0.382	4.373
f	N	1000	1996	1	13.485	0.419	4.211
f	N	1000	1996	2	12.3226	0.415	4.211
f	N	1000	1996	0	14.4631	0.418	4.419
f	N	1000	1996	2	12.8967	0.411	4.238
f	N	1000	1996	1	12.0893	0.385	4.34
f	N	1000	1996	2	11.8444	0.414	4.312
f	N	1000	1996	2	13.1271	0.43	4.281
f	N	1000	1996	1	11.7526	0.358	4.214
f	N	800	1996	0	14.0617	0.391	4.346
f	N	800	1996	2	12.9036	0.401	4.379
f	N	800	1996	1	15.2289	0.408	4.254
f	N	800	1996	2	14.87	0.448	4.264
f	N	800	1996	1	12.835	0.395	4.302
f	N	800	1996	1	12.7113	0.404	4.334
f	N	800	1996	1	14.1085	0.427	4.306
f	N	500	1996	2	15.5364	0.389	4.283
f	N	500	1996	1	15.819	0.419	4.121
f	N	500	1996	0	14.0903	0.453	4.154
f	N	500	1996	2	16.0624	0.435	4.337
f	N	500	1996	2	17.313	0.424	4.323
f	N	500	1996	1	16.9153	0.459	4.158
f	N	500	1996	1	15.6549	0.419	4.326
f	N	500	1996	1	14.7993	0.437	4.107
f	N	500	1996	2	15.318	0.418	4.283
f	N	500	1996	2	16.6611	0.45	4.295
f	N	500	1996	2	15.7247	0.468	4.346
f	N	500	1996	1	14.6371	0.453	4.319
f	N	500	1996	2	15.1179	0.478	4.258
f	N	500	1996	2	13.8649	0.417	4.455
f	N	500	1996	1	14.5306	0.382	4.069
f	N	500	1996	2	15.4699	0.443	4.302
f	N	500	1996	2	15.7933	0.394	4.114
f	N	500	1996	2	14.1624	0.391	4.31
f	N	500	1996	2	14.5461	0.441	4.42
f	N	500	1996	2	14.8436	0.438	4.334
f	N	500	1996	2	14.1326	0.418	4.141
f	N	500	1996	1	15.9974	0.43	4.214
f	N	400	1996	1	16.0398	0.4334	4.3
f	N	400	1996	1	14.3497	0.419	4.284
f	N	400	1996	1	11.7904	0.37	4.314
f	N	400	1996	2	16.0485	0.439	4.352
f	N	400	1996	2	15.6955	0.413	4.175
f	N	400	1996	2	15.864	0.452	4.439
f	N	10	1996	1	16.6939	0.432	4.435
f	N	10	1996	2	20.6525	0.486	4.331
f	N	10	1996	1	15.5135	0.433	4.22
f	N	10	1996	2	22.6843	0.429	4.343
f	N	10	1996	1	19.5591	0.455	4.291
f	N	500	2004	2	16.8806	0.468	4.23
f	Y	1200	2007	2	16.6386	0.419	4.328
f	N	525	2002	2	16.4934	0.451	4.23
f	Y	470	2011	1	19.3133	0.389	4.27
f	Y	1500	2003	1	17.3623	0.49	4.312
f	Y	1100	2002	2	17.6776	0.444	4.4
f	Y	955	2001	1	15.5221	0.507	4.041
f	N	410	2004	1	13.793	0.421	4.123
f	Y	200	2002	2	15.6544	0.436	4.283
f	Y	1100	2002	1	16.0613	0.448	4.222
f	Y	955	2001	1	16.564	0.459	4.345
f	Y	1400	2007	0	15.8474	0.417	4.068
f	N	800	2002	1	16.9714	0.475	4.275
f	Y	1800	2002	1	15.5523	0.474	4.235
f	Y	1500	2000	1	17.9094	0.432	4.37
f	Y	1435	2003	1	17.0821	0.408	4.377
f	Y	1460	2005	0	18.4829	0.481	4.565
f	Y	1600	2001	1	15.6508	0.435	4.207
f	Y	1500	2000	2	14.9674	0.469	4.319
f	Y	1500	2000	2	16.3269	0.448	4.217
f	Y	1600	2001	2	17.4538	0.503	4.296
f	N	500	2004	2	14.6701	0.407	4.273
f	Y	1100	2002	2	16.4296	0.452	4.278
f	Y	1500	2000	1	15.3932	0.485	4.358
f	Y	1100	2004	0	17.0206	0.43	4.152
f	N	25	1996	2	18.4512	0.451	4.001
f	N	25	1996	1	22.5894	0.464	4.21
f	Y	1005	1998	2	18.4596	0.458	4.234
f	N	600	2003	1	15.4518	0.443	4.218
f	N	25	1996	1	14.7909	0.41	4.219
f	N	25	1996	1	18.7612	0.445	4.168
f	N	25	1996	2	17.813	0.46	4.337
f	N	25	1996	2	17.2802	0.465	4.048
f	N	25	1996	0	16.9882	0.424	4.228
f	N	75	1996	1	16.5049	0.367	4.421
f	N	75	1996	1	17.345	0.392	4.342
f	N	796	2013	2	19.987	0.361	4.351
f	Y	1765	2011	1	17.4269	0.402	4.31
f	N	65	2012	1	21.1432	0.395	4.394
f	N	250	1996	1	15.2699	0.438	4.325
f	N	250	1996	1	14.1038	0.42	4.372
f	N	250	1996	1	14.9474	0.431	4.298
f	Y	120	2011	2	21.2154	0.389	4.225
f	Y	2120	2009	2	17.3147	0.363	4.342
f	Y	750	2011	1	19.6207	0.444	4.336
f	Y	700	2010	2	18.0189	0.4	4.082
f	N	1200	1998	1	15.1226	0.437	4.355
f	Y	1500	1996	1	16.78	0.412	4.35
f	Y	1500	1996	1	15.3352	0.392	4.176
f	Y	1500	1996	2	15.1644	0.407	4.39
f	N	800	1996	1	16.3137	0.411	4.293
f	N	200	1996	2	23.8737	0.452	4.471
f	N	1000	1996	2	16.401	0.404	4.314
f	Y	1500	1996	1	13.2669	0.401	4.32
f	N	450	1996	2	18.706	0.41	4.537
f	N	1000	1996	2	14.017	0.439	4.403
f	Y	1500	1996	1	13.0876	0.394	4.174
f	N	750	1996	1	13.4037	0.398	4.318
f	N	500	1996	1	16.0249	0.418	4.395
f	N	450	1996	1	17.0562	0.424	4.158
f	Y	1500	1996	1	14.3059	0.423	4.314
f	Y	1500	1996	1	16.5601	0.432	4.202
f	Y	200	1996	1	16.901	0.459	4.26
f	N	450	1996	2	14.539	0.385	4.381
f	N	200	1996	1	12.3282	0.41	4.092
f	Y	1500	1996	1	13.4659	0.423	4.149
f	N	1000	1996	1	15.5177	0.425	4.187
f	Y	1500	1996	1	16.3779	0.434	4.488
f	Y	1500	1996	2	11.9518	0.393	4.248
f	N	600	1996	2	14.9889	0.391	4.352
f	N	800	1996	1	14.7615	0.428	4.289
f	N	450	1996	2	19.1861	0.428	4.2
f	N	750	1996	2	14.7904	0.358	4.487
f	Y	200	1996	1	19.2851	0.451	4.573
f	Y	1500	1996	2	16.748	0.442	4.335
f	N	500	1996	2	18.3094	0.441	4.339
f	N	100	1996	2	14.7758	0.465	4.217
f	N	100	1996	2	14.1727	0.468	4.292
f	N	100	1996	2	15.7054	0.427	4.428
f	N	75	1996	1	16.1546	0.396	4.203
f	N	800	1996	1	16.4603	0.417	4.241
f	Y	1500	1996	1	15.114	0.407	4.267
f	N	25	1996	1	16.0226	0.447	4.496
f	N	450	1996	1	12.8472	0.428	4.275
f	N	750	1996	1	15.9301	0.351	4.15
f	Y	1500	1996	1	15.9416	0.429	4.215
f	N	1000	1996	2	12.9784	0.432	4.381
f	N	200	1996	2	13.9419	0.402	4.219
f	N	75	1996	1	17.0468	0.381	4.506
f	N	200	1996	1	12.3307	0.425	4.127
f	N	1000	1996	1	10.8683	0.376	4.236
f	N	800	1996	0	12.1757	0.435	4.135
f	N		1996	1	17.1174	0.455	4.249
f	N	800	1996	2	14.9079	0.367	4.299
f	N	750	1996	0	16.6999	0.448	4.296
f	N	450	1996	2	18.629	0.445	4.269
f	Y	1500	1996	2	16.6233	0.436	4.338
f	N	500	1996	1	13.2217	0.433	4.278
f	N	200	1996	2	15.3543	0.446	4.269
f	Y	1500	1996	2	16.011	0.438	4.318
f	Y	1500	1996	1	15.5908	0.447	4.33
f	N	200	1996	2	16.7574	0.486	4.289
f	Y	1500	1996	2	12.3637	0.431	4.374
f	N	450	1996	1	11.7882	0.438	4.257
f	N	450	1996	2	16.0471	0.394	4.269
f	N	500	1996	1	18.0306	0.439	4.36
f	N	28	1996	1	17.3448	0.441	4.325
f	N	75	1996	2	17.0162	0.346	4.167
f	N	500	1996	2	18.2231	0.449	4.277
f	N		1996	2	11.1178	0.425	4.357
f	N	800	1996	1	11.5275	0.444	4.258
f	N	800	1996	2	15.9026	0.437	4.279
f	N	450	1996	2	13.6201	0.424	4.243
f	N	360	1996	1	18.4624	0.42	4.274
f	N	600	1996	2	16.0827	0.426	4.258
f	N	600	1996	1	12.1102	0.375	4.302
f	N	450	1996	2	15.149	0.44	4.363
f	N	1100	1997	0	17.2299	0.442	4.104
f	N	100	1996	2	13.8744	0.426	4.306
f	N	28	1996	1	15.167	0.441	4.382
f	N	500	1996	1	17.8553	0.431	4.359
f	N	600	1996	2	14.5506	0.4	4.182
f	N	500	1996	2	19.5093	0.45	4.366
f	Y	1500	1996	2	12.7666	0.409	4.208
f	N	200	1996	2	12.6717	0.403	4.382
f	N	200	1996	1	16.5539	0.466	4.515
f	N	500	1996	1	12.932	0.404	4.343
f			1996	2	13.8611	0.369	4.353
f	N	550	2004	1	14.2187	0.404	4.119
f	N	500	1996	1	13.8498	0.417	4.486
f	N	1000	1996	2	12.4781	0.387	4.381
f	Y	1500	1996	2	15.6008	0.37	4.233
f	N	670	1994	1	17.5399	0.424	4.256
f	N	360	1996	1	14.3345	0.444	4.398
f	N	500	1996	2	15.3994	0.417	4.363
f	N	800	1996	2	13.5792	0.354	4.251
f	N	500	1996	1	13.9489	0.38	4.24
f	Y	216	1996	2	14.5559	0.362	4.161
f	N	35	1993	2	21.1247	0.468	4.172
f	Y	1500	1996	1	10.7629	0.4	4.335
f	N	800	1996	2	12.1484	0.404	4.287
f	N	750	1996	1	11.4924	0.41	4.282
f	N	800	1996	1	13.4398	0.39	4.272
f	N	800	1996	1	14.2116	0.368	4.408
f	N	200	1996	1	13.9723	0.406	4.445
f	Y	1500	1996	2	14.2086	0.396	4.262
f	N	85	1992	1	19.7391	0.458	4.326
f			1996	1	14.5025	0.402	4.306
f	Y		1993	1	19.0241	0.409	4.18
f	Y	1500	1996	1	12.5315	0.395	4.279
f	N	250	1996	0	13.7066	0.396	4.434
f	N	750	1996	2	16.6028	0.46	4.31
f	N	800	1996	1	14.9508	0.376	4.448
f	N	450	1996	1	18.3815	0.385	4.393
f	N	800	1996	2	14.562	0.376	4.301
f	Y	1500	1996	1	13.8911	0.381	4.309
f	N	75	1996	2	14.9115	0.38	4.33
f	N	125	1988	1	20.1256	0.44	4.211
f	N	125	1989	2	25.0941	0.435	4.322
f	Y	1100	1987	0	18.2221	0.495	4.282
f	N	85	1992	2	16.4792	0.437	4.284
f	N	54	1988	0	21.8677	0.371	4.304
f	Y	1100	1987	0	18.719	0.389	4.211
f	Y	340	1987	2	19.5897	0.492	4.264
f	Y		1990	1	21.1372	0.45	4.324
f	N	800	1996	2	16.7943	0.433	4.264
f	N	225	1994	1	15.5814	0.426	4.41
f			1992	0	14.7768	0.426	4.335
f	N	85	1992	1	19.6712	0.414	4.326
f	N	800	1996	2	12.5954	0.417	4.173
f	N	500	1996	2	16.8564	0.427	4.223
f	Y	2200	1989	0	16.6916	0.452	4.104
f	N	85	1992	1	18.6407	0.455	4.368
f	Y		1987	0	23.8349	0.467	4.342
f	Y	1815	2017	1	16.8197	0.474
f	N		1996	2	15.1354	0.433	4.27
f	Y	1800	2002	2	17.1996	0.436	4.387
f			2012	2	21.3433	0.436	4.322
f	Y	470	2011	2	17.7933	0.431	4.303
f	Y	700	2010	2	18.009	0.394	4.173
f	Y	132	2016	1	20.4281	0.434	4.386
f	Y	1810	2005	2	15.0359	0.497	4.192
f	N	2000	2007	2	17.8382	0.437	4.418
f	Y	1460	2005	1	17.5464	0.43	4.16
f	N	150	2007	1	16.9735	0.432	4.247
f	N	90	2018	1	19.0855	0.438	4.288
f	N	35	2018	2	17.7718	0.422	4.26
f	Y	1100	2004	1	14.395	0.406	4.162
f	Y	150	2004	1	19.3437	0.468	4.149
f	N	360	2004	1	14.9799	0.441	4.285
f	N	575	2004	1	15.9084	0.453	4.287
f	Y	1100	2004	1	14.7396	0.456	4.234
f	N	500	2004	1	15.6973	0.438	4.176
f	Y	565	2018	1	15.5713	0.449	4.423
f	N	410	2004	1	14.3632	0.451	4.035
f	N	400	2003	2	17.4066	0.495	4.27
f	N	450	2017	2	18.8588	0.427	4.334
f	N	450	2017	1	17.6607	0.468	4.06
f	N	310	2016	2	16.8749	0.423	4.179
f	Y	1325	2016	1	17.464	0.449	4.224
f	Y	1200	2007	0	14.1248	0.427	4.217
f	Y	1400	2007	1	14.5899	0.415	4.105
f	N	120	2016	2	21.5937	0.44	4.278
f	N	1200	2016	1	18.1796	0.49	4.201
f	N	1200	2016	1	14.6474	0.413	4.064
f	N	1200	2016	1	18.068	0.4	4.142
f	N	1550	1996	2	14.7694	0.477	4.326
f	N	1550	1996	1	15.0115	0.489	4.238
f	N	1550	1996	2	16.4615	0.509	4.315
f	N	500	2004	1	11.8972	0.42	4.206
f	N	190	1998	0	17.0267	0.487	4.288
f	Y	170	2008	1	20.1769	0.408	4.316
f	Y	2120	2009	2	18.9236	0.365	4.339
f	N	500	2007	1	16.611	0.42	4.291
f	N	500	1996	1	16.8129	0.469	4.285
f	N	500	1996	2	13.4343	0.413	4.179
f	N	500	1996	1	13.1008	0.438	4.37
f	N	500	1996	2	16.4698	0.445	4.362
f	N	500	1996	2	16.8917	0.46	4.325
f	N	500	1996	1	15.9788	0.466	4.403
f	N	20	1996	1	17.0946	0.399	4.416
f	N	20	1996	1	15.8715	0.399	4.245
f	N	20	1996	2	16.7613	0.438	4.202
f	N	20	1996	1	18.2104	0.424	4.179
f	N	450	1996	1	14.0213	0.413	4.315
f	N	450	1996	2	12.5044	0.402	4.1
f	N	450	1996	2	18.5707	0.409	4.363
f	N	450	1996	1	19.3877	0.399	4.197
f	N	450	1996	1	14.743	0.395	4.213
f	N	450	1996	2	15.6226	0.431	4.242
f	N	450	1996	1	14.2659	0.375	4.22
f	Y	45	1996	2	19.7064	0.458	4.378
f	N	450	1996	1	18.9063	0.445	4.32
f	N	450	1996	1	15.3369	0.445	4.182
f	N	450	1996	2	12.7659	0.368	4.22
f	N	450	1996	1	15.0858	0.409	4.314
f	N	450	1996	2	16.1772	0.453	4.222
f	N	450	1996	2	14.3637	0.416	4.391
f	N	450	1996	1	15.6092	0.438	4.279
f	N	360	1996	2	13.9038	0.412	4.281
f	N	360	1996	1	15.8736	0.424	4.145
f	N	360	1996	1	11.0311	0.412	4.355
f	N	360	1996	1	12.8766	0.464	4.296
f	N	360	1996	2	17.2701	0.439	4.292
f	N	360	1996	1	17.4958	0.442	4.366
f	N	500	1996	1	16.6566	0.422	4.387
f	Y	1500	1996	1	11.0669	0.36	4.318
f	Y	1500	1996	1	14.6475	0.423	4.394
f	Y	1500	1996	1	12.582	0.402	4.094
f	Y	1500	1996	2	16.0084	0.364	4.475
f	N	500	1996	1	15.8604	0.437	4.052
f	N	500	1996	1	15.1192	0.448	4.397
f	N	500	1996	1	11.7416	0.412	4.184
f	N	500	1996	1	13.0272	0.38	4.379
f	N	500	1996	1	11.7005	0.461	4.23
f	N	500	1996	2	15.8473	0.38	4.324
f	N	500	1996	1	15.7887	0.421	4.34
f	N	500	1996	1	13.6068	0.416	4.274
f	N	500	1996	1	13.7526	0.431	4.453
f	N	500	1996	2	13.734	0.435	4.152
f	N	500	1996	0	13.4168	0.402	4.241
f	N	500	1996	1	13.3179	0.408	4.071
f	N	500	1996	1	14.5571	0.407	4.324
f	N	500	1996	2	15.5089	0.423	4.28
f	N	500	1996	2	16.0148	0.443	4.269
f	N	500	1996	1	11.0547	0.361	4.183
f	N	500	1996	2	15.4985	0.396	4.25
f	N	500	1996	2	14.7001	0.402	4.267
f	N	500	1996	1	16.7409	0.446	4.249
f	N	500	1996	1	12.4884	0.443	4.31
f	N	500	1996	2	15.7257	0.468	4.342
f	N	500	1996	2	16.7408	0.416	4.28
f	N	500	1996	1	11.1405	0.454	4.246
f	N	600	1996	1	12.0278	0.423	4.132
f	N	600	1996	2	16.3329	0.438	4.418
f	N	600	1996	1	14.3399	0.419	4.396
f	N	600	1996	1	15.1355	0.417	4.383
f	N	600	1996	1	14.4844	0.4	4.188
f	N	600	1996	1	14.1725	0.383	4.192
f	N	600	1996	2	14.7962	0.418	4.236
f	N	600	1996	2	11.1674	0.357	4.173
f	N	600	1996	1	14.2137	0.373	4.376
f	N	600	1996	1	15.5953	0.349	4.264
f	N	600	1996	1	15.1311	0.405	4.212
f	N	600	1996	2	14.3995	0.395	4.338
f	N	600	1996	2	11.6048	0.366	4.172
f	N	600	1996	2	11.193	0.392	4.134
f	N	600	1996	1	11.005	0.379	4.394
f	N	600	1996	2	14.8994	0.415	4.268
f	N	600	1996	2	13.7916	0.419	4.267
f	N	600	1996	1	15.2459	0.388	4.177
f	N	600	1996	1	13.0156	0.407	4.458
f	N	500	1996	1	15.1998	0.438	4.548
f	N	500	1996	1	15.8366	0.468	4.068
f	N	500	1996	2	11.6106	0.457	4.443
f	N	500	1996	2	12.0492	0.446	4.255
f	N	500	1996	2	15.9122	0.453	4.142
f	N	500	1996	2	15.9918	0.447	4.143
f	N	500	1996	1	12.3701	0.423	4.106
f	N	500	1996	2	14.6212	0.439	4.414
f	N	500	1996	2	13.5087	0.44	4.325
f	N	500	1996	2	14.6039	0.459	4.406
f	N	500	1996	2	13.4426	0.404	4.298
f	N	500	1996	1	15.3128	0.387	4.51
f	N	500	1996	2	15.1887	0.413	4.15
f	N	278	2014	1	18.9554	0.395	4.355
f	N	356	2014	1	19.0508	0.432	4.198
f	N	175	2014	1	19.6975	0.419	4.374
f	N	125	2013	1	19.7433	0.459	4.137
f	N	60	2013	2	23.1254	0.472	4.272
f	Y	470	2011	1	17.959	0.416	4.249
f	N	2000	2009	1	17.2256	0.41	4.326
f	N	415	2012	2	15.1674	0.401	4.211
f	Y	157	2012	1	23.5379	0.398	4.475
f	Y	1400	2007	1	15.8955	0.438	4.185
f	N	105	2007	0	17.0627	0.432	4.28
f	N	1150	2005	1	17.2421	0.458	4.448
f	N	2000	2007	2	14.1272	0.472	4.134
f	N	575	2004	2	14.4889	0.443	4.17
f	N	500	2004	2	13.7889	0.456	4.27
f	N	500	2004	2	14.8765	0.405	4.209
f	N	1600	2004	1	18.296	0.464	4.452
f	N	1600	2004	1	14.0733	0.438	4.247
f	N	1600	2004	1	17.6218	0.421	4.377
f	N	100	2004	2	14.4846	0.407	4.171
f	N	100	2004	2	15.4568	0.457	4.23
f	N	100	2004	1	15.7225	0.43	4.232
f	N	100	2004	2	15.2644	0.45	4.244
f	N	100	2004	2	14.7263	0.408	4.5
f	N	500	2004	2	16.0693	0.445	4.246
f	N	500	2004	2	13.6471	0.444	4.32
f	N	500	2004	1	13.834	0.429	4.21
f	N	500	2004	2	14.4336	0.454	4.3
f	N	500	2004	1	15.4736	0.457	4.188
f	N	500	2004	0	16.3633	0.438	4.287
f	Y	1435	2003	1	11.8963	0.409	4.374
f	N	360	2004	1	15.733	0.483	4.086
f	N	1100	2004	1	13.2743	0.424	4.297
f	N	475	2003	1	17.3082	0.465	4.336
f	N	80	2003	0	17.5246	0.424	4.175
f	Y	1500	2003	1	16.7692	0.47	4.304
f	N	180	2002	1	16.0453	0.435	4.248
f	N	335	2002	2	15.4146	0.429	4.448
f	N	120	2001	0	15.9051	0.474	4.279
f	Y	1600	2001	1	17.8124	0.483	4.307
f	Y	1500	2000	2	17.2306	0.464	4.159
f	Y	825	2000	1	15.8731	0.473	4.537
f	N	1000	2000	1	17.321	0.42	4.168
f	N	300	1998	0	17.0048	0.508	4.397
f	N	290	1998	1	17.4299	0.457	4.393
f	N	375	1997	1	18.578	0.46	4.185
f	N	350	1994	1	18.5246	0.468	4.391
f	N	15	1993	0	25.0927	0.433	4.189
f	N	2500	1993	0	16.0135	0.456	4.315
f	N	15	1993	1	24.2412	0.482	4.269
f	N	85	1992	0	15.6795	0.475	4.181
f	N	85	1992	1	23.4723	0.418	4.268
f	N	85	1992	1	21.746	0.422	4.243
f	N	85	1992	2	22.8719	0.434	4.294
f	N	85	1992	1	19.3629	0.443	4.362
f	N	85	1992	1	19.4481	0.431	4.261
f	N	850	1992	1	12.9836	0.361	4.308
f	N	3000	1992	1	14.8309	0.395	4.211
f	Y	1500	1992	0	13.8363	0.424	4.274
f			1989	1	17.0904	0.419	4.318
f			1989	0	16.9526	0.45	4.258
f			1989	1	22.4916	0.473	3.952
f			1989	2	19.3978	0.475	4.422
f			1989	1	20.1797	0.394	4.334
f	N	180	1989	1	20.476	0.46	4.272
f			1989	1	19.5887	0.462	4.108
f			1989	0	17.434	0.393	4.154
f			1989	0	19.008	0.46	4.148
f			1988	0	23.3457	0.46	4.424
f	Y	203	2017	1	17.8499	0.412	4.34
f	Y	203	2017	1	20.8128	0.404	4.369
f	N	339	2017	2	19.0115	0.419	4.328
f	N	500	1987	1	16.8553	0.504	4.1
f	Y		1987	1	19.6412	0.421	4.319
f	Y	1815	2017	2	18.3719	0.441	4.288
f	Y	750	1986	1	17.4491	0.452	4.257
f	N	900	2017	1	18.3275	0.478	4.343
f	Y	750	1986	1	16.7305	0.461	4.16
f			1986	1	16.5909	0.442	4.28
f			1983	2	18.3302	0.386	4.278
f			1983	1	17.9409	0.457	4.185
f	N	180	1983	1	18.0863	0.442	4.215
f			1983	0	13.9097	0.365	4.247
	N		1985	0	19.1526	0.443	4.318
	N	500	1996	2	13.3057	0.399	4.284
	Y	1920	2018	2	17.6139	0.479	4.244
	Y	970	2017	1	19.515	0.412	4.287
	N	317	2015	2	17.6772	0.37	4.418
	N	450	1996	2	10.7984	0.378	4.119
	Y	600	1996	1	15.4542	0.429	4.152
	Y	176	2011	2	19.9032	0.458	4.538
	N	850	1992	1	13.9897	0.408	4.221
	N	3000	1992	2	16.1061	0.419	4.264
	Y	1500	1992	0	16.8757	0.408	4.363
	Y	1500	1992	1	16.411	0.394	4.318
	N	30	1992	0	17.1512	0.349	4.219
	Y	203	2017	2	17.171	0.407	4.351
	Y	203	2017	1	19.1191	0.429	4.333
	Y	203	2017	1	17.4591	0.433	4.273
	N	339	2017	1	18.5594	0.439	4.378
	N	339	2017	1	20.0218	0.433	4.365
	Y	1815	2017	1	18.3757	0.42	4.069
	N	60	2017	2	19.4176	0.449	4.312
	N	80	2017	2	17.6737	0.424	4.211
	Y	44	2017	1	18.0009	0.428	4.168
	N	145	2017	2	16.7824	0.403	4.357
	N	147	2017	2	17.3505	0.465	4.268
	N	147	2017	1	19.7503	0.448	4.417
	N	147	2017	2	17.9612	0.44	4.34
	N	147	2017	1	17.1463	0.446	4.193
m	N	116	2021	1		0.369	4.328
f	N	244	2021	1		0.439	4.195
f	Y	1975	2021	1		0.48	4.189
m	N	116	2021	2		0.43	4.125
f	N	244	2021	1		0.45	4.18
f	N	244	2021	2		0.4	4.165
f	N	256	2021	0		0.421	4.235
m	Y	990	2020	2		0.432	4.235
f	N	41	2020	1		0.431	4.335
f	Y	1850	2020	0		0.382	4.239
f	N	300	2020	2		0.446	4.125
f	N	388	2020	1		0.435	4.05
m	N	97	2020	2		0.47	4.25
f	N	72	2020	1		0.493	4.29
m	N	76	2019	1		0.36	4.237
m	N	453	2020	0		0.375	4.071
m	N	453	2020	0		0.391	4.3
m	N	21	2020	2		0.415	4.121
f	N	1700	2019	0		0.417	4.339
m	N	371	2019	0		0.432	4.2
m	Y	1850	2020	2		0.411	4.469
m	N	75	2019	1		0.409	4.295
f	N	520	2019	1		0.381	4.194
f	N	75	2019	1		0.392	4.065
m	N	520	2019	1		0.391	4.4
f	Y	1600	2019	2		0.349	4.169
m	N	181	2019	2		0.38	4.274
m	N	76	2019	1		0.386	4.209
f	N	76	2019	1		0.44	4.338
m	N	160	2019	2		0.38	4.32
m	N	20	2019	2		0.395	4.235
f	N	75	2019	2		0.415	4.215
f	N	520	2019	1		0.39	4.226
f	N	75	2019	1		0.416	4.37
m	N	371	2019	1		0.405	4.305
f	N	9	2019	1		0.345	4.382
m	N	520	2019	2		0.391	4.17
f	Y	124	2019	2		0.35	4.13
f	N	236	2019	2		0.425	4.289
m	N	236	2019	1		0.39	4.27
m	N	236	2019	0		0.421	4.165
f	N	371	2019	2		0.38	4.291
m	N	76	2019	2		0.416	4.216
f	N	371	2019	1		0.375	4.431
f	Y	124	2019	2		0.36	4.301
f	N	20	2019	0		0.361	4.25
m	N	236	2019	0		0.375	4.05
m	N	371	2019	0		0.41	4.308
f	N	236	2019	1		0.395	4.33
m	N	20	2019	1		0.449	4.369
f	N	76	2019	2		0.35	4.519
m	Y	2120	2009	2		0.36	4.31
f	N	371	2019	0		0.371	4.24
f	N	371	2019	1		0.353	4.485
m	N	520	2019	0		0.428	4.295
m	N	520	2019	2		0.439	4.128
f	N	371	2019	1		0.449	4.151
m	N	371	2019	0		0.44	4.398
m	N	371	2019	1		0.42	4.305
f	N	371	2019	1		0.39	4.16
f	N	76	2019	2		0.39	4.46
m	N	20	2019	1		0.38	4.215
f	N	7	2019	1		0.422	4.18
m	Y	228	2019	2		0.455	4.256
m	N	236	2019	0		0.373	4.05
m	N	371	2019	1		0.425	4.253
